# Supplementary material for: Last Resort Antibiotics Costs and Reimbursement Analysis of Real-Life ICU Patients with Pneumonia Caused by Multidrug-Resistant Gram-Negative Bacteria in Germany
Source: Healthcare (Basel). 2022 Dec 15;10(12):2546. doi: 10.3390/healthcare10122546 (PMC9778355; doi:10.3390/healthcare10122546)
Supplement: Supplementary file 1 [file healthcare-10-02546-s001.zip]

Archive with 1 entries (1 files):
- healthcare-2074141-supplementary.pdf
